# Supplementary material for: Comprehensive Assessment of Multidrug-Resistant and Extraintestinal Pathogenic Escherichia coli in Wastewater Treatment Plant Effluents
Source: Microorganisms. 2024 May 31;12(6):1119. doi: 10.3390/microorganisms12061119 (PMC11205404; doi:10.3390/microorganisms12061119)
Supplement: Supplementary file 1 [file microorganisms-12-01119-s001.zip]

Archive with 2 entries (2 files):
- Supplementary Material_Table S1.pdf
- Supplementary Material_Table S2.xlsx
