# Supplementary material for: Comprehensive Assessment of Multidrug-Resistant and Extraintestinal Pathogenic Escherichia coli in Wastewater Treatment Plant Effluents
Source: Microorganisms. 2024 May 31;12(6):1119. doi: 10.3390/microorganisms12061119 (PMC11205404; doi:10.3390/microorganisms12061119)
Supplement: Supplementary file 1 [file microorganisms-12-01119-s001.zip › Supplementary Material_Table S2.xlsx]

## Sheet: Sheet1
no.	isolates	(AMC)	(AMP)	(FEP)	(FOX)	(CAZ)	(XNL)	(CHL)	(CIP)	(NAL)	(TET)	(GEN)	(STR)	(FIS)	(SXT)	(CL)	(MEM)	phylo-groups	Biofilm formation	sul1	sul2	sul3	tetA	tetB	strA	strB	aadA	TEM	CTX- M-1	CTX- M-2	CTX- M-8	CTX- M-9	CTX- M-25	SHV	CMY-2	OXA-1	OXA-2	qnrA	qnrB	qnrC	qnrD	qnrS	qnrVC	iroN	kpsMTII	ibeA	fimH	papGII	afa/draBC
1	3-4	S	R	S	S	S	S	S	R	R	R	R	R	R	R	S	S	B2	weak		+		+		+	+	+	+	+																+		+
2	3-5	S	R	S	S	S	S	S	R	R	R	R	R	R	R	S	S	B2	strong		+		+		+	+		+	+																+		+
3	5-104	S	R	S	S	S	R	R	R	S	R	S	R	R	R	R	S	B1	non		+	+	+	+	+	+	+	+	+			+										+					+
4	6-13	S	R	R	S	S	R	R	S	S	R	S	R	R	S	S	S	B2	weak	+		+	+				+	+				+										+		+		+	+
5	6-86	R	R	R	S	S	R	S	R	R	R	R	S	R	R	S	S	D	non					+				+			+	+													+		+
6	6-93	S	R	S	S	S	S	S	R	R	R	R	R	R	R	S	S	B1	non				+		+	+	+	+				+												+			+
7	11-33	S	R	S	S	S	R	R	R	R	R	S	R	R	R	S	S	B1	weak		+		+		+	+		+																			+
8	11-34	S	R	S	S	S	S	R	S	R	R	R	R	R	R	S	S	G	non				+		+	+		+				+												+			+	+
9	11-144	S	R	R	S	S	R	S	R	R	S	R	S	R	R	S	S	D	non		+							+		+	+	+													+		+
10	12-19	S	R	S	S	S	S	S	R	R	R	S	R	R	R	S	S	B2	weak				+		+	+		+				+													+		+
11	12-82	S	R	S	S	S	S	S	R	R	R	S	R	R	S	S	S	B2	weak				+		+	+		+	+			+															+
12	12-95	S	R	S	S	S	R	S	S	R	R	S	R	R	R	S	S	B2	weak				+		+	+		+				+													+		+		+
13	12-117	S	R	R	S	S	R	S	R	R	S	R	S	R	R	S	S	D	moderate	+											+	+													+		+
14	12-139	R	R	R	R	R	R	S	R	R	R	R	R	R	R	S	S	C	weak	+		+	+					+				+			+												+
15	13-69	S	R	S	S	S	S	S	S	R	R	S	R	R	R	R	S	D	non	+	+		+		+	+		+			+														+		+		+
16	14-55	S	R	R	S	R	R	S	R	R	R	R	R	R	R	S	S	B2	weak	+	+		+		+	+		+	+																+		+
17	15-29	R	R	S	R	R	R	S	R	R	R	S	S	S	R	S	S	A	weak					+															+
18	15-55	S	R	S	S	S	S	R	R	R	R	R	R	R	R	S	S	F	non		+		+				+	+																	+		+
19	16-148	S	R	R	S	R	R	R	R	R	R	S	R	R	R	S	S	D	weak		+		+		+	+	+	+	+															+			+
20	17-40	R	R	R	R	R	R	R	R	R	R	R	R	R	R	S	S	D	weak	+	+				+	+		+			+	+			+										+		+		+
21	17-79	S	R	S	S	S	S	S	R	R	R	S	R	R	R	S	S	D	weak				+		+	+		+			+	+													+		+
22	18-1	S	R	S	S	S	S	R	S	R	R	S	R	R	R	S	S	A	non	+	+			+	+	+		+				+															+
23	18-83	S	R	R	S	S	R	S	S	S	R	S	R	R	R	S	S	B1	weak		+		+		+	+			+		+											+					+
24	19-19	S	R	R	S	R	R	S	R	R	R	S	R	R	S	S	S	B2	non			+	+		+	+		+	+			+													+		+		+
25	19-144	R	R	S	R	R	R	S	S	R	R	R	S	R	R	S	S	D	non					+					+																+		+
26	24-50	S	R	S	R	S	S	S	R	R	R	R	R	R	R	S	S	B1	non	+			+		+	+	+	+			+	+															+
27	24-112	S	R	S	S	S	S	S	R	R	R	R	R	R	R	S	S	B2	non	+	+		+		+	+		+																	+		+
28	24-159	R	R	S	S	S	R	R	R	R	R	R	R	R	S	S	S	F	non		+		+		+	+		+	+			+													+
29	26-98	S	R	R	S	S	R	R	S	R	R	S	R	R	R	S	S	B1	weak			+		+			+		+																		+
30	27-5	S	R	S	S	S	S	R	S	R	R	S	R	R	R	S	S	A	non		+	+	+				+	+	+															+			+
31	27-54	S	R	S	S	S	S	R	R	R	R	S	R	R	R	S	S	B1	non	+	+		+	+	+	+		+																			+
32	28-8	S	R	R	S	R	R	S	R	R	R	S	R	R	R	S	S	B2	non		+			+	+	+		+	+																+		+
33	29-6	R	R	S	R	R	R	S	S	R	S	R	R	R	R	S	S	D	non	+									+			+			+												+
34	32-19	S	R	S	S	S	R	S	R	R	R	S	R	R	R	S	S	B2	non	+	+		+		+	+						+													+		+
35	32-29	S	R	S	S	S	R	S	R	R	R	S	R	R	R	S	S	B2	non	+	+		+		+	+						+													+		+
36	32-34	S	R	S	S	S	R	S	R	R	R	S	R	R	R	S	S	B2	non	+	+		+		+	+						+													+		+
37	35-38	S	R	S	S	S	S	R	R	R	R	R	R	R	R	S	S	Unknown	non	+	+		+	+	+	+	+	+				+										+		+	+		+
38	35-49	S	R	S	S	S	R	R	R	R	R	R	S	R	R	S	S	A	non	+	+			+			+	+				+												+	+		+		+
39	37-40	S	R	S	S	S	R	S	S	R	R	S	R	R	R	S	S	F	weak	+	+		+		+	+						+															+
40	38-12	S	R	S	S	S	R	R	R	R	R	R	R	R	R	S	S	A	non		+	+	+	+	+	+	+		+	+		+															+
41	38-14	S	R	S	S	S	S	R	R	R	R	R	R	R	R	S	S	A	weak		+	+	+		+	+		+		+														+	+		+
42	38-41	S	R	S	S	S	S	S	R	R	R	S	R	R	R	S	S	A	weak	+	+			+	+	+		+																			+
43	39-25	S	R	S	S	S	S	R	R	R	R	S	R	R	R	S	S	A	weak		+	+					+	+																+			+
44	41-38	R	R	S	R	S	S	S	R	R	R	S	R	R	R	S	S	A	non	+	+			+	+	+		+																			+
45	41-47	S	R	S	S	S	S	S	R	R	R	S	R	R	R	R	S	C	non	+	+				+	+		+		+		+															+
46	41-50	R	R	S	S	S	R	S	S	R	R	S	S	R	R	S	S	B1	non		+		+	+			+	+	+													+				+	+
47	44-139	S	R	R	S	R	R	S	S	R	R	S	R	R	R	S	S	D	non	+	+		+	+	+	+		+	+		+														+		+
48	44-171	S	R	S	S	S	S	S	R	R	R	S	R	R	R	S	S	D	non		+			+	+	+																					+
49	44-206	S	R	S	S	S	S	R	S	R	R	S	R	R	R	S	S	A	non	+		+		+			+	+																			+
50	45-17	S	R	S	R	S	S	R	R	R	R	S	S	S	S	S	S	B1	non	+			+					+														+		+			+
51	45-75	R	R	S	R	S	S	S	S	R	R	R	R	R	R	S	S	clade I	non	+	+		+				+	+			+														+		+
52	45-107	S	R	S	R	S	S	R	S	S	R	S	R	R	S	S	S	E	weak		+	+	+					+														+					+
53	45-159	S	R	S	S	S	R	S	S	R	R	R	R	R	R	S	S	B2	non	+	+		+					+				+												+	+	+	+
54	47-25	S	R	S	S	S	S	R	R	R	R	R	R	R	S	S	S	C	non	+	+		+	+			+	+	+													+					+
55	48-148	S	R	S	S	S	S	R	R	R	R	S	R	R	R	S	S	A	non			+	+		+			+														+					+
56	48-149	S	R	S	R	S	R	R	S	R	R	S	R	R	S	S	S	A	strong		+		+		+	+																					+
57	48-163	S	R	S	S	S	S	R	R	R	R	S	R	R	R	S	S	B1	weak	+	+		+		+	+		+	+																		+
58	52-68	S	R	R	S	R	R	R	R	R	R	S	R	R	R	S	S	D	non	+	+		+	+	+	+		+				+										+					+		+
59	52-111	S	R	R	S	R	R	S	S	R	R	S	R	R	R	S	S	B2	non	+	+		+		+	+		+																	+		+		+
60	53-1	S	R	S	S	S	R	R	R	R	R	R	S	R	R	S	S	B1	non		+			+							+	+															+
61	53-9	S	R	S	S	S	R	R	R	R	R	R	S	R	R	S	S	B1	non		+			+					+		+	+															+
62	53-27	S	R	S	S	S	R	R	R	R	R	R	S	R	R	S	S	B1	non		+		+	+	+	+						+										+					+
63	53-28	S	R	S	S	S	R	R	R	R	R	R	S	R	R	S	S	B1	non		+		+	+	+	+						+										+					+
64	53-29	S	R	S	S	S	R	R	R	R	R	R	S	R	R	S	S	B1	non		+			+								+															+
65	53-33	S	R	S	S	S	R	R	R	R	R	R	S	R	R	S	S	B1	non		+			+								+															+
66	53-34	S	R	S	S	S	R	R	R	R	R	R	S	R	R	S	S	B1	non		+			+								+															+
67	53-52	S	R	S	S	S	R	R	R	R	R	R	S	R	R	S	S	B1	non	+	+			+								+															+
68	54-4	S	R	S	S	S	R	S	R	R	S	S	R	R	S	S	S	D	non		+				+	+					+	+										+			+		+
69	54-24	S	R	S	S	S	S	R	R	R	R	S	R	R	R	S	S	C	non	+	+		+	+	+	+	+		+													+					+
70	61-9	S	R	R	S	R	R	S	R	R	R	R	R	R	R	S	S	B2	non	+	+		+		+	+		+				+										+			+		+
71	61-61	S	R	S	S	S	R	R	R	R	R	R	R	R	R	S	S	D	non		+		+	+	+	+		+			+	+													+		+		+
72	61-113	S	R	S	S	S	R	S	R	R	S	S	R	R	R	S	S	D	non	+	+				+	+					+	+													+		+
73	64-78	S	R	S	S	S	R	S	R	R	R	R	R	R	R	S	S	B2	non	+	+		+		+	+		+	+																+		+
74	66-44	S	R	S	S	S	R	S	R	R	R	S	R	R	R	S	S	A	non		+		+		+	+	+	+	+		+											+					+
[truncated: 17 more columns]

## Sheet: Sheet2
	Total E. coli strains(n=918)	MDR(more than 6 antibiotic class) E.coli strains (n=74)
AmC	0.056	0.135
AMP	0.345	1
FEP	0.015	0.216
FOX	0.054	0.149
CAZ	0.031	0.176
XNL	0.102	0.608
CIP	0.168	0.743
NAL	0.326	0.946
CHL	0.124	0.473
TET	0.289	0.932
GEN	0.082	0.459
STR	0.234	0.784
FIS	0.259	0.973
SXT	0.207	0.878
COL	0.038	0.041
MEM	0.003	0
